# Supplementary material for: A novel ferroptosis-related gene signature for overall survival prediction in patients with gastric cancer
Source: Sci Rep. 2024 Feb 23;14:4422. doi: 10.1038/s41598-024-53515-0 (PMC10883968; doi:10.1038/s41598-024-53515-0)
Supplement: Supplementary file 1 — Supplementary Table S1. [file 41598_2024_53515_MOESM1_ESM.xlsx]

## Sheet: Sheet1
Primers sequences in qRT-PCR
	Forward sequence	Reverse sequence
GLS2	CGCCAGTCCTCACCTTCCCTAG	ATCACACATTACCTGCCGAGAACAC
MTF1	AGGGTGGCTTTGGTGAAGTTGTC	AACGGCTGCTGATGGATGGTATTG
SLC1A5	CCACCCTCAACCTGCTCAAACTG	CACCGTACTCCAGCCTGAATGATG
SP1	AAGTGCCAGGATTACAGATGTGAGC	CTGAGTCGGAGGATTGCTTGAACC
NOX4	GGCTGGAATGAAGTGGTGTGATCTC	AGGAGGCTTAGGCAGGAGAATGG
ZFP36	TGTCTCCTGGTAACTGGAACCTCTC	TGGCAACGGCTTTGGCTACTTG
GAPDH	AGGTCGGTGTGAACGGATTTG	TGTAGACCATGTAGTTGAGGTCA
